# Supplementary material for: Thermodynamic Analysis of Group-III-Nitride Alloying with Yttrium by Hybrid Chemical Vapor Deposition
Source: Nanomaterials (Basel). 2022 Nov 17;12(22):4053. doi: 10.3390/nano12224053 (PMC9698282; doi:10.3390/nano12224053)
Supplement: Supplementary file 1 [file nanomaterials-12-04053-s001.zip]

Archive with 1 entries (1 files):
- nanomaterials-1907337-supplementary-done.pdf
